# Supplementary material for: Terrain Ruggedness and Canopy Height Predict Short-Range Dispersal in the Critically Endangered Black-and-White Ruffed Lemur
Source: Genes (Basel). 2023 Mar 18;14(3):746. doi: 10.3390/genes14030746 (PMC10048730; doi:10.3390/genes14030746)
Supplement: Supplementary file 1 [file genes-14-00746-s001.zip]

Archive with 1 entries (1 files):
- genes-2168746-supplementary.pdf
